# Supplementary material for: Circular RNA EIF4G3 suppresses gastric cancer progression through inhibition of β-catenin by promoting δ-catenin ubiquitin degradation and upregulating SIK1
Source: Mol Cancer. 2022 Jul 2;21:141. doi: 10.1186/s12943-022-01606-9 (PMC9250212; doi:10.1186/s12943-022-01606-9)
Supplement: Supplementary file 3 — Additional file 3: [file 12943_2022_1606_MOESM3_ESM.zip]

Archive with 4 entries (4 files):
- 2-Supplementary Table 1.docx
- 2-Supplementary Table 2.docx
- 2-Supplementary Table 3.docx
- Supplementary Table 4.docx
